# Supplementary material for: ZO-1 and IL-1RAP Phosphorylation: Potential Role in Mediated Brain-Gut Axis Dysregulation in Irritable Bowel Syndrome-like Stressed Mice
Source: Int J Med Sci. 2024 Jul 2;21(9):1738–55. doi: 10.7150/ijms.95848 (PMC11241095; doi:10.7150/ijms.95848)
Supplement: Supplementary file 1 — Supplementary figures and tables. [file ijmsv21p1738s1.zip › Supplementary Materials/Table S1. Downregulated Phosphorylated Proteins in DRG of SPS group Compared to control group.xlsx]

## Sheet: Sheet1
Protein Accessions	Protein Names	Gene Names	Modifications in Proteins	Fold Change	p value
P81122	Insulin receptor substrate 2	Irs2	P81122 1xPhospho [S727(96.8)]	0.531056	0.0249615
P81122	Insulin receptor substrate 2	Irs2	P81122 1xPhospho [S556(100)]	0.589023	0.00984656
O35495	Cyclin-dependent kinase 14	Cdk14	O35495 1xPhospho [S95(100)]	0.671162	0.0263761
Q99NE5	Regulating synaptic membrane exocytosis protein 1	Rims1	Q99NE5 1xPhospho [S1448(95.8)]	0.672309	0.034829
S4R1M9	Oxysterol-binding protein-related protein 10	Osbpl10	S4R1M9 1xPhospho [S32(99.9)]	0.724702	0.0393983
Q9ERD6	Ras-specific guanine nucleotide-releasing factor RalGPS2	Ralgps2	Q9ERD6 1xPhospho [T290(97.9)]	0.740195	0.0250448
Q8CDM8	Protein FAM160B1	Fam160b1	Q8CDM8 1xPhospho [T551(100)]	0.746565	0.000409966
P20357	Microtubule-associated protein 2	Map2	P20357 1xPhospho [S1013(98.6)]	0.751045	0.01784
Q61029	Lamina-associated polypeptide 2, isoforms beta/delta/epsilon/gamma	Tmpo	Q61029 1xPhospho [T159(100)]	0.755722	0.013098
Q8BXR9	Oxysterol-binding protein-related protein 6	Osbpl6	Q8BXR9 1xPhospho [S290(99.9)]	0.773973	0.0166755
Q9QYR6	Microtubule-associated protein 1A	Map1a	Q9QYR6 1xPhospho [S121(99.9)]	0.780991	0.0209257
Q6PE13	Proline-rich transmembrane protein 3	Prrt3	Q6PE13 1xPhospho [S845(100)]	0.78702	0.0419732
Q8CGB6	Tensin-2	Tns2	Q8CGB6 1xPhospho [S1087(100)]	0.791212	0.00265688
Q52KI8	Serine/arginine repetitive matrix protein 1	Srrm1	Q52KI8 2xPhospho [S779(100); S781(100)]	0.791525	0.0139264
P83741	Serine/threonine-protein kinase WNK1	Wnk1	P83741 1xPhospho [S185(99.9)]	0.799211	0.046752
P14733	Lamin-B1	Lmnb1	P14733 1xPhospho [S24(97.9)]	0.806019	0.03767
Q9D823	60S ribosomal protein L37	Rpl37	Q9D823 1xPhospho [S97(98.1)]	0.807398	0.0133714
Q6P5H2	Nestin	Nes	Q6P5H2 1xPhospho [S728(100)]; 1xPhospho [S772(100)]	0.814095	0.0353652
Q9D2V7	Coronin-7	Coro7	Q9D2V7 1xPhospho [S428(84.6)]	0.817254	0.0297491
P39447	Tight junction protein ZO-1	Tjp1	P39447 1xPhospho [S179(97.4)]	0.722235	0.0128488
P59808	SAM and SH3 domain-containing protein 1	Sash1	P59808 1xPhospho [S241(100)]	0.818392	0.0376375
P14873	Microtubule-associated protein 1B	Map1b	P14873 1xPhospho [S1952(100)]	0.820705	0.0104543
Q5S006	Leucine-rich repeat serine/threonine-protein kinase 2	Lrrk2	Q5S006 1xPhospho [S973(97.9)]	0.820893	0.0458848
Q62261	Spectrin beta chain, non-erythrocytic 1	Sptbn1	Q62261 2xPhospho [S2164(97.9); S/T]	0.822214	0.00178071
Q8BXQ8	Protein FAM53C	Fam53c	Q8BXQ8 1xPhospho [S273(100)]	0.822647	0.0202615
S4R1M9	Oxysterol-binding protein-related protein 10	Osbpl10	S4R1M9 1xPhospho [S/T]	0.827396	0.00453032
Q91VJ2	Caveolae-associated protein 3	Cavin3	Q91VJ2 1xPhospho [S62(100)]	0.827531	0.0015429
P59114	mRNA (2'-O-methyladenosine-N(6)-)-methyltransferase	Pcif1	P59114 1xPhospho [S116(100)]	0.827903	0.0164563
O35144	Telomeric repeat-binding factor 2	Terf2	O35144 1xPhospho [S399(100)]	0.828767	0.000874927
Q9EQW7	Kinesin-like protein KIF13A	Kif13a	Q9EQW7 1xPhospho [S1633(99.9)]	0.832177	0.0394284
Q6KAU7	Pleckstrin homology domain-containing family G member 2	Plekhg2	Q6KAU7 1xPhospho [S465(100)]	0.832548	0.0269575
P14873	Microtubule-associated protein 1B	Map1b	P14873 1xPhospho [T340(98.9)]	0.832737	0.0326013
