# Supplementary material for: ZO-1 and IL-1RAP Phosphorylation: Potential Role in Mediated Brain-Gut Axis Dysregulation in Irritable Bowel Syndrome-like Stressed Mice
Source: Int J Med Sci. 2024 Jul 2;21(9):1738–55. doi: 10.7150/ijms.95848 (PMC11241095; doi:10.7150/ijms.95848)
Supplement: Supplementary file 1 — Supplementary figures and tables. [file ijmsv21p1738s1.zip › Supplementary Materials/Table S2. Upregulated Phosphorylated Proteins in DRG of SPS group Compared to control group.xlsx]

## Sheet: Sheet1
Protein Accessions	Protein Names	Gene Names	Modifications in Proteins	Fold Change	p value
Q8CI59	Metalloreductase STEAP3	Steap3	Q8CI59 1xPhospho [S20(99.9)]	1.20053	0.0305291
Q61730	Interleukin-1 receptor accessory protein	Il1rap	Q61730 1xPhospho [S566(100)]	1.32044	0.000215518
Q9WV92	Band 4.1-like protein 3	Epb41l3	Q9WV92 1xPhospho [S601(97.6)]	1.20371	0.0305747
P32037	Solute carrier family 2, facilitated glucose transporter member 3	Slc2a3	P32037 1xPhospho [S471(100)]	1.20376	0.0482302
Q3UW53	Protein Niban 1	Niban1	Q3UW53 1xPhospho [S595(100)]	1.20766	0.00617204
Q80X50	Ubiquitin-associated protein 2-like	Ubap2l	Q80X50 1xPhospho [S629(100)]	1.2114	0.017307
Q8K3I9	Glucocorticoid-induced transcript 1 protein	Glcci1	Q8K3I9 1xPhospho [S26(97.4)]	1.21351	0.0313658
Q64318	Zinc finger E-box-binding homeobox 1	Zeb1	Q64318 1xPhospho [S684(98.1)]	1.21709	0.00427968
Q8BGD9	Eukaryotic translation initiation factor 4B	Eif4b	Q8BGD9 2xPhospho [S497(98); S504(97.9)]	1.21874	0.00276012
Q9QYY0	GRB2-associated-binding protein 1	Gab1	Q9QYY0 1xPhospho [S684(99.9)]	1.2194	0.0230461
Q8K1S6	Protein spire homolog 2	Spire2	Q8K1S6 1xPhospho [S706(100)]	1.22094	0.0146224
Q9QYB8	Beta-adducin	Add2	Q9QYB8 2xPhospho [S618(100); T/S]	1.22105	0.0180057
Q8R3V6	CUE domain-containing protein 1	Cuedc1	Q8R3V6 1xPhospho [S10(100)]	1.22138	0.00699265
Q99NB9	Splicing factor 3B subunit 1	Sf3b1	Q99NB9 2xPhospho [T244(99.8); T248(99.8)]	1.22296	0.0220858
Q91ZB8	Mas-related G-protein coupled receptor member D	Mrgprd	Q91ZB8 1xPhospho [S292(100)]	1.22439	0.0136215
Q9WTU0	Lysine-specific demethylase PHF2	Phf2	Q9WTU0 1xPhospho [S1057(99.9)]	1.22612	0.00699239
Q3TLH4	Protein PRRC2C	Prrc2c	Q3TLH4 1xPhospho [S899(94.8)]	1.23072	0.00473343
Q5SWP3	NAC-alpha domain-containing protein 1	Nacad	Q5SWP3 1xPhospho [S1158(98.5)]	1.23083	0.0137677
Q9Z0R4	Intersectin-1	Itsn1	Q9Z0R4 1xPhospho [S971(100)]	1.24213	0.0277094
Q8VDD5	Myosin-9	Myh9	Q8VDD5 1xPhospho [S1943(100)]	1.24363	0.0362657
P12382	ATP-dependent 6-phosphofructokinase, liver type	Pfkl	P12382 1xPhospho [S775(100)]	1.24683	0.0122325
Q8BTI8	Serine/arginine repetitive matrix protein 2	Srrm2	Q8BTI8 2xPhospho [S1058(97.8); S1064(99.9)]	1.25314	0.0252314
Q8VDD5	Myosin-9	Myh9	Q8VDD5 1xPhospho [S1943(100)]	1.2582	0.00233398
Q9Z0U1	Tight junction protein ZO-2	Tjp2	Q9Z0U1 1xPhospho [S674(100)]	1.26379	0.0163915
Q8BY87	Ubiquitin carboxyl-terminal hydrolase 47	Usp47	Q8BY87 1xPhospho [S849(100)]	1.2646	9.09805e-05
Q8K4G5	Actin-binding LIM protein 1	Ablim1	Q8K4G5 1xPhospho [S/T/Y]	1.26977	0.0362141
D3Z6Q9	Bridging integrator 2	Bin2	D3Z6Q9 1xPhospho [S392(100)]	1.27026	0.0174805
P97855	Ras GTPase-activating protein-binding protein 1	G3bp1	P97855 1xPhospho [T230(96)]	1.29776	0.0178688
P12382	ATP-dependent 6-phosphofructokinase, liver type	Pfkl	P12382 1xPhospho [S775(100)]	1.29981	0.0178348
P70662	LIM domain-binding protein 1	Ldb1	P70662 1xPhospho [S410(99.7)]	1.48064	0.048049
Q8R1B4	Eukaryotic translation initiation factor 3 subunit C	Eif3c	Q8R1B4 1xPhospho [S907(100)]	1.48449	0.0232899
Q61548	Clathrin coat assembly protein AP180	Snap91	Q61548 2xPhospho [S306(97.2); T309(97.2)]	1.64543	0.0205372
A2AJI0	MAP7 domain-containing protein 1	Map7d1	A2AJI0 1xPhospho [S118(97.5)]	1.89227	0.0126582
